# Supplementary material for: Impact of Heterogeneous DNA Methylation on the Accuracy of Quantitative Methylation-Specific PCR for Detecting DNA Hypermethylation in Prostate Cancer
Source: Int J Mol Sci. 2026 Feb 27;27(5):2249. doi: 10.3390/ijms27052249 (PMC12984612; doi:10.3390/ijms27052249)
Supplement: Supplementary file 1 [file ijms-27-02249-s001.zip]

Archive with 1 entries (1 files):
- ijms-4098168-supplementary.pdf
